# Supplementary material for: Integrated machine learning survival framework develops a prognostic model based on inter-crosstalk definition of mitochondrial function and cell death patterns in a large multicenter cohort for lower-grade glioma
Source: J Transl Med. 2023 Sep 2;21:588. doi: 10.1186/s12967-023-04468-x (PMC10474752; doi:10.1186/s12967-023-04468-x)
Supplement: Supplementary file 12 — Additional file 12: Univariate cox regression was used to screen for prognostic related genes. [file 12967_2023_4468_MOESM12_ESM.xlsx]

## Sheet: uniCox
id	HR	HR.95L	HR.95H	pvalue
DTYMK	1.08148	1.0573	1.1062	1.1149e-11
CD63	1.00498	1.0037	1.00626	1.9026e-14
MRPL24	0.978849	0.960747	0.997292	0.0247882
ECHDC2	1.379	1.28522	1.47962	3.78349e-19
MTPAP	0.6668	0.529866	0.839121	0.000549231
ACACB	1.42825	1.28347	1.58937	6.29754e-11
AP3M1	0.946673	0.896531	0.999619	0.0484173
EEF1A1	0.99783	0.996653	0.999009	0.000310615
CDK4	1.00373	1.00234	1.00512	1.36708e-07
C6orf136	0.86278	0.802484	0.927607	6.5263e-05
MSH6	1.19705	1.11618	1.28378	4.65932e-07
NIPSNAP3B	1.68641	1.23622	2.30054	0.000972469
HDHD3	1.23246	1.16229	1.30687	2.78348e-12
OCIAD2	1.06932	1.05472	1.08413	1.2492e-21
ACAA2	1.14402	1.10776	1.18146	2.64651e-16
DEDD2	1.16002	1.10297	1.22003	8.00519e-09
ATP5MPL	0.954011	0.914316	0.995429	0.0299127
FKBP8	0.993604	0.989062	0.998168	0.00606176
COX7A1	1.01195	1.00468	1.01927	0.00123354
BACH1	1.20795	1.10434	1.32127	3.63806e-05
ATP7A	1.95699	1.38574	2.76373	0.000137631
ERCC4	1.90534	1.33127	2.72694	0.000424746
NCOA4	0.967866	0.95504	0.980864	1.59736e-06
EIF2AK3	1.24202	1.13107	1.36385	5.63082e-06
PABPC5	0.858415	0.74689	0.986592	0.03155
KLF12	0.927259	0.865966	0.992892	0.0304325
BAX	1.048	1.02984	1.06648	1.47388e-07
PBK	1.04829	1.03258	1.06425	9.37629e-10
MELK	1.13233	1.08787	1.17861	1.19557e-09
GNAI3	1.1244	1.07232	1.17901	1.26029e-06
E2F2	1.17057	1.09056	1.25645	1.30214e-05
DDIAS	1.67822	1.44686	1.94658	7.88009e-12
PELI3	0.838373	0.766469	0.917022	0.000116503
BIRC5	1.03795	1.02278	1.05336	7.18463e-07
BRCA1	1.6046	1.44011	1.78787	1.03778e-17
BRCA2	3.27698	2.43192	4.41569	6.18228e-15
KIF2C	1.11628	1.08055	1.1532	3.42473e-11
FANCD2	1.4739	1.31465	1.65243	2.93961e-11
ABCD3	1.09855	1.04972	1.14966	5.09507e-05
NRAS	1.06006	1.03049	1.09048	5.34392e-05
BCL10	1.48283	1.24973	1.75942	6.34317e-06
DRAM2	1.0909	1.0382	1.14628	0.000573237
ITGB1	1.10269	1.06554	1.14114	2.27183e-08
DARS2	1.52499	1.30165	1.78664	1.75988e-07
MAPK3	0.960898	0.936626	0.985799	0.00224523
FER	1.28586	1.06347	1.55476	0.00945523
ATAD3B	1.23464	1.09256	1.39521	0.000727368
MRPS16	0.86171	0.824675	0.900408	3.12538e-11
PICK1	1.12411	1.06829	1.18284	6.73344e-06
BDH1	1.19903	1.04347	1.37779	0.0104633
CKMT1B	0.725941	0.603655	0.872999	0.000666312
CKMT1A	0.67733	0.541772	0.846807	0.000627618
CYP11A1	1.64988	1.36844	1.98921	1.54598e-07
MAPK8IP2	0.96513	0.948357	0.982198	7.24439e-05
MOAP1	0.984493	0.973558	0.99555	0.00609441
CPLX2	0.993921	0.988698	0.999171	0.0233093
PARS2	1.19644	1.06127	1.34884	0.00336704
PDE2A	0.938946	0.912667	0.965981	1.36324e-05
ATP6V0A1	0.938069	0.907972	0.969164	0.000121789
GIT1	0.976195	0.95677	0.996014	0.0188029
AP3B2	0.892826	0.836784	0.95262	0.000609114
MICU3	0.903267	0.823716	0.990502	0.0305524
NAGA	1.08223	1.05039	1.11505	2.15269e-07
MADD	0.937709	0.908264	0.96811	7.78564e-05
BRSK2	0.898937	0.857567	0.942304	9.33013e-06
NPC2	1.02336	1.01371	1.03311	1.80636e-06
ANXA5	1.00707	1.00561	1.00853	1.72665e-21
CASP1	1.20217	1.1458	1.26131	5.706e-14
DHTKD1	0.939572	0.907654	0.972613	0.000408201
NUDT5	0.902161	0.836619	0.972837	0.00745955
GDNF	0.469567	0.301917	0.730311	0.000794581
OSBPL1A	1.0375	1.0109	1.06479	0.00546853
LGALS8	1.65458	1.4376	1.90431	2.20717e-12
CHAC1	1.11572	1.04825	1.18754	0.000580186
NME5	1.12828	1.07413	1.18515	1.50884e-06
LAPTM5	1.00909	1.00446	1.01373	0.000112775
CYBB	1.01764	1.00592	1.02949	0.00308226
CTSS	1.03636	1.02259	1.05031	1.65567e-07
CD44	1.01185	1.00757	1.01614	5.00184e-08
HAVCR2	1.04849	1.02799	1.06938	2.57944e-06
PIK3CG	1.59485	1.30536	1.94854	4.93623e-06
ACADVL	1.0163	1.00778	1.0249	0.000167057
GPX1	1.00199	1.00055	1.00343	0.00674358
MAN2B1	1.12769	1.08363	1.17353	3.41406e-09
HSD17B10	1.00987	1.00294	1.01685	0.00518198
MTFR2	2.22038	1.68584	2.92442	1.37425e-08
EZH2	1.07031	1.04121	1.10021	1.35081e-06
DNASE2	1.03179	1.00669	1.05751	0.0127566
HERC1	0.864259	0.791325	0.943915	0.00118226
ALDH1L2	0.802438	0.71207	0.904275	0.000305483
MEGF11	0.939452	0.908747	0.971195	0.000229694
HTATIP2	1.23284	1.1559	1.31491	1.94087e-10
MAOB	1.00603	1.00436	1.00769	1.12397e-12
MCUB	1.19934	1.15593	1.24438	4.32109e-22
PDIA3	1.02952	1.02056	1.03856	6.9321e-11
HMOX1	1.01024	1.00657	1.01393	4.02357e-08
CD300A	1.05775	1.01478	1.10253	0.00796175
CTSC	1.21753	1.15688	1.28136	4.37131e-14
LGALS9	1.05809	1.03166	1.0852	1.21461e-05
CD4	1.0247	1.00912	1.04052	0.00180535
LAT2	1.08483	1.04383	1.12743	3.4371e-05
CD14	1.00307	1.00032	1.00582	0.0285465
MILR1	1.13456	1.05755	1.21717	0.000430883
CD74	1.0014	1.00082	1.00198	2.47205e-06
CASP5	2.98589	1.85244	4.81286	7.08727e-06
BTK	1.24349	1.14336	1.35238	3.61946e-07
LY96	1.04723	1.02717	1.06769	2.93423e-06
ANGPTL2	0.986499	0.981206	0.99182	7.32892e-07
LZTS1	1.05657	1.03515	1.07843	1.39644e-07
LAP3	1.02323	1.01631	1.03021	3.41549e-11
JAK3	1.168	1.04885	1.30068	0.00467313
MGME1	1.24421	1.19143	1.29932	5.04402e-23
ABCD1	1.21986	1.13725	1.30847	2.78329e-08
ELK1	1.04519	1.01825	1.07284	0.000907464
ITPRIP	1.09151	1.0223	1.16541	0.00879363
BCL2A1	1.04232	1.01014	1.07552	0.00957646
IL18	1.13376	1.08664	1.18292	6.75944e-09
HSPA5	1.0077	1.00431	1.01111	8.37573e-06
NBR1	0.968907	0.942562	0.995989	0.024723
HNRNPK	1.01236	1.00248	1.02234	0.0140503
CBL	1.08918	1.01627	1.16732	0.0156677
CTSL	1.02377	1.01619	1.03142	6.04826e-10
EIF2AK2	1.07301	1.04107	1.10594	4.87806e-06
MTDH	1.05254	1.01293	1.0937	0.00889267
CALR	1.00806	1.00514	1.011	5.879e-08
CD84	1.12125	1.05049	1.19678	0.000580112
HK2	1.07793	1.0472	1.10957	3.67817e-07
IFI16	1.03046	1.01806	1.04301	1.18943e-06
PIK3CD	1.18591	1.0698	1.31462	0.0011815
IL17RA	1.15535	1.06743	1.25052	0.000349115
ATP6V1E1	0.984139	0.970974	0.997484	0.0199886
ABCB7	1.28186	1.13436	1.44853	6.85494e-05
AR	1.14586	1.04653	1.25461	0.00325001
MPST	0.931698	0.871531	0.996018	0.0377914
APEX1	0.991085	0.983213	0.99902	0.0277483
LAPTM4A	1.00659	1.00275	1.01043	0.000743777
CXCR4	1.02215	1.00952	1.03494	0.000552582
IKBKE	1.52164	1.31136	1.76565	3.1654e-08
CD38	0.954858	0.930205	0.980164	0.000537787
ABCB9	1.39926	1.12699	1.73731	0.00234401
FADS2	0.988899	0.982424	0.995418	0.000868105
BCL2L2	0.959346	0.931095	0.988454	0.00649879
HADHA	0.970094	0.958134	0.982203	1.60893e-06
MCL1	1.01118	1.00425	1.01816	0.00152882
ACVR1	1.05859	1.00254	1.11776	0.0402223
GNS	1.04378	1.03302	1.05465	5.32915e-16
