# Supplementary material for: Integrated machine learning survival framework develops a prognostic model based on inter-crosstalk definition of mitochondrial function and cell death patterns in a large multicenter cohort for lower-grade glioma
Source: J Transl Med. 2023 Sep 2;21:588. doi: 10.1186/s12967-023-04468-x (PMC10474752; doi:10.1186/s12967-023-04468-x)
Supplement: Supplementary file 14 — Additional file 14: Clinical characteristics of high and low mtPCDI risk groups. [file 12967_2023_4468_MOESM14_ESM.xlsx]

## Sheet: Sheet1
Characteristic	Low	High	p	statistic	method
n	253	253
Gender, n (%)			0.655	0.2	Chisq.test
female	110 (21.7%)	116 (22.9%)
male	143 (28.3%)	137 (27.1%)
Grade, n (%)			< 0.001	60.72	Chisq.test
G2	167 (33.1%)	78 (15.4%)
G3	86 (17%)	174 (34.5%)
Chemo status, n (%)			< 0.001	12.43	Chisq.test
NO	39 (25.3%)	29 (18.8%)
YES	24 (15.6%)	62 (40.3%)
Radio status, n (%)			0.880	0.02	Chisq.test
NO	42 (27.3%)	60 (39%)
YES	20 (13%)	32 (20.8%)
IDH status, n (%)			< 0.001	98.6	Chisq.test
Mutant	248 (49.3%)	161 (32%)
Wildtype	3 (0.6%)	91 (18.1%)
1p/19q codeletion, n (%)			< 0.001	76.12	Chisq.test
codel	129 (25.5%)	36 (7.1%)
non-codel	124 (24.5%)	217 (42.9%)
MGMT promoter status, n (%)			< 0.001	44.69	Chisq.test
Methylated	238 (47%)	180 (35.6%)
Unmethylated	15 (3%)	73 (14.4%)
TERT promoter status, n (%)			0.120	2.41	Chisq.test
Mutant	69 (24.2%)	59 (20.7%)
Wildtype	69 (24.2%)	88 (30.9%)
TERT expression status, n (%)			0.033	4.53	Chisq.test
Expressed	123 (24.5%)	97 (19.3%)
Not expressed	130 (25.8%)	153 (30.4%)
ATRX status, n (%)			0.807	0.06	Chisq.test
Mutant	90 (17.9%)	94 (18.7%)
Wildtype	161 (32%)	158 (31.4%)
mtPCDI, median (IQR)	13.47 (10.59, 17.13)	46.84 (30.19, 88.91)	< 0.001	0	Wilcoxon
Age, median (IQR)	38 (32, 48)	44 (33, 58)	< 0.001	25720.5	Wilcoxon
