# Supplementary material for: Integrated machine learning survival framework develops a prognostic model based on inter-crosstalk definition of mitochondrial function and cell death patterns in a large multicenter cohort for lower-grade glioma
Source: J Transl Med. 2023 Sep 2;21:588. doi: 10.1186/s12967-023-04468-x (PMC10474752; doi:10.1186/s12967-023-04468-x)
Supplement: Supplementary file 15 — Additional file 15: Clinical characteristics of C1 and C2 cluster. [file 12967_2023_4468_MOESM15_ESM.xlsx]

## Sheet: Sheet1
Characteristic	C1	C2	p	statistic	method
n	410	96
Gender, n (%)			0.753	0.1	Chisq.test
female	185 (36.6%)	41 (8.1%)
male	225 (44.5%)	55 (10.9%)
Grade, n (%)			< 0.001	27.42	Chisq.test
G2	222 (44%)	23 (4.6%)
G3	187 (37%)	73 (14.5%)
Chemo status, n (%)			1.000	0	Chisq.test
NO	49 (31.8%)	19 (12.3%)
YES	62 (40.3%)	24 (15.6%)
Radio status, n (%)			0.699	0.15	Chisq.test
NO	72 (46.8%)	30 (19.5%)
YES	39 (25.3%)	13 (8.4%)
IDH status, n (%)			< 0.001	364.13	Chisq.test
Mutant	397 (78.9%)	12 (2.4%)
Wildtype	10 (2%)	84 (16.7%)
1p/19q codeletion, n (%)			< 0.001	51.97	Chisq.test
codel	164 (32.4%)	1 (0.2%)
non-codel	246 (48.6%)	95 (18.8%)
MGMT promoter status, n (%)			< 0.001	127.89	Chisq.test
Methylated	377 (74.5%)	41 (8.1%)
Unmethylated	33 (6.5%)	55 (10.9%)
TERT promoter status, n (%)			< 0.001	15.1	Chisq.test
Mutant	91 (31.9%)	37 (13%)
Wildtype	141 (49.5%)	16 (5.6%)
TERT expression status, n (%)			< 0.001	13.42	Chisq.test
Expressed	162 (32.2%)	58 (11.5%)
Not expressed	246 (48.9%)	37 (7.4%)
ATRX status, n (%)			< 0.001	23.59	Chisq.test
Mutant	170 (33.8%)	14 (2.8%)
Wildtype	237 (47.1%)	82 (16.3%)
mtPCDI, median (IQR)	18.03 (12.47, 29.29)	101.79 (67.75, 114.87)	< 0.001	1736	Wilcoxon
Age, median (IQR)	39 (32, 49)	55 (43.75, 61)	< 0.001	11220.5	Wilcoxon
